# Supplementary material for: The Development and Validation of a Satisfaction and Emotional Perception Scale for Women Undergoing Fertility Treatment
Source: Healthcare (Basel). 2025 Sep 24;13(19):2416. doi: 10.3390/healthcare13192416 (PMC12523600; doi:10.3390/healthcare13192416)
Supplement: Supplementary file 1 [file healthcare-13-02416-s001.zip]

Archive with 1 entries (1 files):
- healthcare-3762957-supplementary.pdf
